# Supplementary material for: The Bivalent COVID-19 Booster Immunization after Three Doses of Inactivated Vaccine Augments the Neutralizing Antibody Response against Circulating Omicron Sublineages
Source: J Clin Med. 2022 Dec 24;12(1):146. doi: 10.3390/jcm12010146 (PMC9821285; doi:10.3390/jcm12010146)
Supplement: Supplementary file 1 [file jcm-12-00146-s001.zip]

Archive with 1 entries (1 files):
- jcm-2039771-supplementary.pdf
